# Supplementary material for: The Use of Social Networking Sites in Mental Health Interventions for Young People: Systematic Review
Source: J Med Internet Res. 2018 Dec 18;20(12):e12244. doi: 10.2196/12244 (PMC6315265; doi:10.2196/12244)
Supplement: Multimedia Appendix 2 [file jmir_v20i12e12244_app2.xlsx]

## Sheet: Sheet1
Database	Keywords/search terms
PubMed	((((social media[MeSH Terms]) OR social networking[MeSH Terms])) AND ("2000/01/01"[Date - Publication] : "3000"[Date - Publication])) AND ((mental health[MeSH Terms]) OR "social support"[MeSH Terms])
PsycInfo	(Social media OR online social networks) AND (mental health OR support groups OR social support) AND (limit to yr = "2000 - Current")
