# Supplementary material for: The Use of Social Networking Sites in Mental Health Interventions for Young People: Systematic Review
Source: J Med Internet Res. 2018 Dec 18;20(12):e12244. doi: 10.2196/12244 (PMC6315265; doi:10.2196/12244)
Supplement: Multimedia Appendix 3 [file jmir_v20i12e12244_app3.xlsx]

## Sheet: Sheet1
SNS	Mental health focus	Intervention	Study / Country	Design and duration	Participants	Moderation	Outcomes
Horyzons (purpose built)	First episode psychosis	Moderated Online Social Therapy (MOST) conceptual model, integrating: ii) peer-to-peer online social networking; ii) individually tailored interactive psychosocial interventions; iii) expert moderation.	Alvarez-Jimenez et al. (2013) Australia	Pre-post test, no control group 1 month	First episode psychotic disorder patients with at least 4 weeks remission of positive symptoms of psychosis. n=20; 15-25 years (M=20.3); 50% male/50% female	Yes - Clinical experts	- Moderate to large reduction in depression symptoms. - Small but non-significant change in anxiety symptoms. - No significant change in pyschosis symptoms.
	Psychosis		Gleeson et al. (2014) Australia	Qualitative evaluation 1 month	First episode psychotic disorder patients with at least 4 weeks remission of positive symptoms of psychosis. n=20; 15-25 years (M=20.3); 50% male/50% female	Yes - Clinical experts	- No clinical or security problems were noted. - Participants felt safe and trusted platform and moderators.
	Psychosis		Lederman et al. (2014) Australia	Description of theory and iterative design process, including focus groups 6 weeks	Focus Group 1: First episode psychotic disorder patients with at least 4 weeks remission of positive symptoms of psychosis. n=6; Age 15-25 years (M=?) Focus Group 2: Clinicians at Youth Mental Health Clinic; n=8	Yes - Clinical experts	- Design goals achieved. - MOST model combining online therapy with moderated SNS appears to be effective and engaging.
Rebound (purpose built)	Depression relapse prevention	Moderated Online Social Therapy (MOST) conceptual model, integrating: ii) peer-to-peer online social networking; ii) individually tailored interactive psychosocial interventions; iii) expert moderation.	Rice et al. (2016) Australia	Pre-post test, no control group 12 weeks	Depression patients in partial or full remission. n=42; 15-25 years (M=18.5); 50% male/50% female	Yes - Clinical experts and peers	- Moderate to large reduction in depression symptoms. - Small but non-significant change in strength use. - No significant change in anxiety, social and occupational functioning, social support or social connectedness.
			Santesteban-Echarri et al. (2017) Australia	Qualitative evaluation 12 weeks	Depression patients in partial or full remission. n=42; 15-25 years (M=18.5); 50% male/50% female	Yes - Clinical experts and peers	- Some perceived the SNS component of the intervention as the most helpful. - Others preferred to engage in therapy content and receiving individualized content suggested by moderators. - No clinical or security problems were noted. - Participants felt safe and trusted platform and moderators.
Ching Ching Story (Facebook game)	Mental health literacy and problem-solving	Fully automated CBT-based Facebook game to enhance mental health knowledge and problem-solving skills.	Li et al. (2013) Hong Kong	Pre-post test, no control group 3 weeks	Undergraduate university students. n=73; 17-25 years (M=20.8); 42% male/58% female	?	- Moderate to large improvement in performance on test of mental health literacy. - Learning motivation predicted by intrinsic goal orientation. - Learning outcomes predicted by self-efficacy for learning and performance. - Learning outcomes negatively associated with test anxiety.
MindMax (purpose built)	Mental health literacy and wellbeing	Mobile app with mental health modules, games and digital community.	Mitchell et al (2016) Australia	Description of theory and iterative design process/workshops	AFL fans, players, gamers, mental health and wellbeing consumers, clinicians, researchers and academics. Sample size, age and gender breakdown not recorded	?	- Participants preferred mobile app to website, and appreciated gamification and engagement with sports professionals. - Some privacy concerns over what is shared within app.
			Peever et al (2017) Australia	Qualitative evaluation 3 weeks	Australians recruited through personal networks and snowball sampling. n=7; 24-49 years (M=35.0); 86% male/14% female	?	- Participants found gaming and sporting elements to be the most engaging aspects. - Participants completed all modules then returned to play game.
YBMen (Closed Facebook group)	Mental health literacy and social support	Mental health education and social support intervention for young Black men, guided by integration of: i) the theory of online social support; ii) social determinants of health; iii) the role of culture and gender in health interventions.	Watkins et al. (2016) United States	Qualitative evaluation 5 weeks	University students identifying as black men who had not been diagnosed with a mental health condition. n=11; 18-24 years (M=19.9); 100% male	Yes - Lead author with community intervention experience	- Participants found YBMen to be educational and thought provoking, and allowed them to build relationships and support. - Participants appreciated Facebook as delivery platform. - Lack of understanding language used by moderator was a barrier at times.
